# Supplementary material for: The Use of Infrared Thermography (IRT) as Stress Indicator in Horses Trained for Endurance: A Pilot Study
Source: Animals (Basel). 2019 Mar 7;9(3):84. doi: 10.3390/ani9030084 (PMC6466296; doi:10.3390/ani9030084)
Supplement: Supplementary file 1 [file animals-09-00084-s001.zip]

Archive with 3 entries (2 files):
- animals-433382-sup3/
- animals-433382-sup3/Table S1,S2, Figure S1-S7.docx
- animals-433382-sup3/Table S3.xlsx
