# Supplementary material for: The Use of Infrared Thermography (IRT) as Stress Indicator in Horses Trained for Endurance: A Pilot Study
Source: Animals (Basel). 2019 Mar 7;9(3):84. doi: 10.3390/ani9030084 (PMC6466296; doi:10.3390/ani9030084)
Supplement: Supplementary file 1 [file animals-09-00084-s001.zip › animals-433382-sup3/Table S3.xlsx]

## Sheet: Table S1
		HR (bpm)	Left ET (°C)	Right ET (°C)	Front left crown (°C)	Front right crown (°C)	Rear left crown (°C)	Rear right crown (°C)	Front left pastoral (°C)	Front right pastoral (°C)	Rear left pastoral (°C)	Rear right pastoral (°C)	Gluteal femoral muscle (°C)	Longissimus dorsi muscle (°C)	WBC (k/μl)	RBC (M/μl)	Hgb (g/dl)	Hct (%)
Left ET (°C)	r	0.4225	1
	p value	0.0115
Right ET (°C)	r	0.4828	0.819	1
	p value	0.0038	<.0001
Front left crown (°C)	r	0.1365	0.22866	0.35448	1
	p value	0.4342	0.1452	0.0213
Front right crown (°C)	r	0.2071	0.28777	0.37669	0.96864	1
	p value	0.2326	0.0646	0.0139	<.0001
Rear left crown (°C)	r	0.213	0.24764	0.35411	0.89112	0.90059	1
	p value	0.2192	0.1138	0.0231	<.0001	<.0001
Rear right crown (°C)	r	0.1885	0.23912	0.35385	0.90082	0.92777	0.95094	1
	p value	0.2781	0.1272	0.0232	<.0001	<.0001	<.0001
Front left pastoral (°C)	r	0.1545	0.28208	0.38961	0.90799	0.90935	0.88937	0.88643	1
	p value	0.3828	0.074	0.013	<.0001	<.0001	<.0001	<.0001
Front right pastoral (°C)	r	0.1364	0.22399	0.37078	0.93362	0.93455	0.89795	0.89319	0.97325	1
	p value	0.4416	0.1592	0.0185	<.0001	<.0001	<.0001	<.0001	<.0001
Rear left pastoral (°C)	r	0.0129	0.13379	0.24432	0.85815	0.86859	0.91465	0.91932	0.91232	0.91731	1
	p value	0.9422	0.4043	0.1237	<.0001	<.0001	<.0001	<.0001	<.0001	<.0001
Rear right pastoral (°C)	r	-0.0319	0.08453	0.21371	0.84639	0.86263	0.89854	0.91754	0.88088	0.89332	0.94717	1
	p value	0.8556	0.5946	0.1797	<.0001	<.0001	<.0001	<.0001	<.0001	<.0001	<.0001
Gluteal femoral muscle (°C)	r	0.6197	0.50864	0.55975	0.69366	0.74372	0.70714	0.74851	0.75995	0.73244	0.62754	0.59651	1
	p value	<.0001	0.0005	0.0001	<.0001	<.0001	<.0001	<.0001	<.0001	<.0001	<.0001	<.0001
Longissimus dorsi muscle (°C)	r	0.5634	0.60748	0.61592	0.50903	0.56225	0.48502	0.51955	0.61708	0.55814	0.42425	0.36796	0.73271	1
	p value	0.0005	<.0001	<.0001	0.0007	0.0001	0.0013	0.0005	<.0001	0.0002	0.0064	0.0179	<.0001
WBC (k/μl)	r	0.5809	0.18855	0.26924	0.29969	0.27115	0.25238	0.25001	0.36556	0.31777	0.21823	0.15941	0.3808	0.5252	1
	p value	0.0002	0.2259	0.0847	0.0509	0.0786	0.1025	0.1059	0.0173	0.0403	0.165	0.3072	0.0108	0.0004
RBC (M/μl)	r	0.5429	0.18804	0.23882	-0.12688	-0.1248	-0.13525	-0.182	-0.10894	-0.12361	-0.20517	-0.26924	0.16332	0.20342	0.20404	1
	p value	0.0006	0.2272	0.1277	0.4175	0.4252	0.3872	0.2428	0.4922	0.4355	0.1924	0.0808	0.2895	0.1963	0.184
Hgb (g/dl)	r	0.5086	0.09394	0.11198	-0.15189	-0.15176	-0.17784	-0.22432	-0.16474	-0.14401	-0.24731	-0.28351	0.08184	0.09581	0.20414	0.94032	1
	p value	0.0015	0.5491	0.4802	0.3309	0.3313	0.2539	0.1481	0.2971	0.3629	0.1143	0.0654	0.5974	0.5461	0.1838	<.0001
Hct (%)	r	0.5533	0.10157	0.15005	-0.09759	-0.09474	-0.1268	-0.16488	-0.09971	-0.09415	-0.1887	-0.24392	0.13309	0.19122	0.2823	0.95486	0.96172	1
	p value	0.0005	0.5169	0.3429	0.5336	0.5456	0.4178	0.2907	0.5298	0.5531	0.2314	0.115	0.3891	0.2251	0.0634	<.0001	<.0001
Cortisol (ng/ml)	r	0.0347	0.20753	0.18046	0.29909	0.3962	0.47005	0.4715	0.24446	0.30457	0.38499	0.40928	0.2715	0.0741	-0.21178	-0.29149	-0.31104	-0.30109
	p value	0.8427	0.1929	0.2651	0.0575	0.0103	0.0019	0.0019	0.1285	0.056	0.0142	0.0079	0.082	0.6495	0.1782	0.0611	0.045	0.0527
